# Supplementary material for: Validation of the Japanese Version of Obstetric Quality of Recovery-11 Questionnaire and Its Association with Postpartum Depression and Functional Outcomes: A Prospective Observational Study
Source: J Clin Med. 2025 Feb 19;14(4):1390. doi: 10.3390/jcm14041390 (PMC11855944; doi:10.3390/jcm14041390)
Supplement: Supplementary file 1 [file jcm-14-01390-s001.zip]

Archive with 1 entries (1 files):
- jcm-3478859-supplementary.pdf
